# Supplementary material for: Association Mapping Reveals Novel Genetic Loci Contributing to Flooding Tolerance during Germination in Indica Rice
Source: Front Plant Sci. 2017 Apr 25;8:678. doi: 10.3389/fpls.2017.00678 (PMC5404183; doi:10.3389/fpls.2017.00678)
Supplement: Supplementary file 2 [file Table_1.XLSX]

## Sheet: Table S1
Table S1: List of plant materials used in the present study and their corresponding phenotypic values.
Accession ID	Accession name	Country of origin	NCL(cm)	FCL(cm)	FTI
CH001	Guanglixian	China	1.84167	0.966667	0.524887
CH002	Huakeqiu	China	2.1	2.46667	1.1746
CH003	Changlixian	China	2.05833	0.74	0.359514
CH004	Yanjing	China	1.68	0.306667	0.18254
CH005	Yingtoujing	China	2.11667	0.566667	0.267717
CH006	Shengmengwan	China	2.56	1.9	0.742188
CH007	Niantianshi	China	2.6	2.12	0.815385
CH008	Langxiang	China	3.34167	2.43333	0.72818
CH009	Wanjin	China	1.75	1.74667	0.998095
CH010	Hongxian	China	2.39167	1.77333	0.741463
CH011	Bolizhan	China	3.65	0.54	0.147945
CH012	Shimaren	China	1.91667	0.946667	0.493913
CH013	Qingshuichi	China	2.68333	0.56	0.208696
CH014	Aiguxianzhong	China	2.76667	1.77333	0.640964
CH016	Fanganzao	China	2.33333	1.90667	0.817143
CH017	Yuhu	China	NA	0	NA
CH018	Wudijing	China	2.575	2.24	0.869903
CH019	Rinaldo Bersari	Philippines	1.18333	1.11333	0.940845
CH020	Xianluosichi	Thailand	2.19167	1.50667	0.687452
CH026	IR 27325-27-3-3	Philippines	NA	0	NA
CH027	Bknbr 76025-10-8-1-2klg-1-1-1-1	Philippines	1.83333	0.42	0.229091
CH028	HPA 74	India	2.03333	1.72	0.845902
CH029	K 428-25	India	1.73333	1.44667	0.834615
CH030	Milyamg 70	North Korea	1.875	0	0
CH031	NDR 89	India	2.12727	0.566667	0.266382
CH032	Taizhonghongxuguzi	China	2.1	1.61333	0.768254
CH033	Xiaobaizhan	China	1.475	1.7	1.15254
CH034	Shuiyuan299	North Korea	2.16667	1.85333	0.855385
CH035	KALING A2	India	2.20833	1.4	0.633962
CH036	RP 1017-76-1-3-2	India	2.125	1.40667	0.661961
CH038	RANGPUR (KANGPUR)	Bangladesh	1.9	NA	NA
CH039	Shouguzao	China	4.51667	1.46	0.323247
CH040	Luqingzao1hao	China	NA	1.80667	NA
CH041	TONO BREA 439	NA	NA	0	NA
CH042	368	Pakistan	1.6	0.48	0.3
CH043	BAU HUONG DOONG	Vietnam	NA	2.20667	NA
CH044	CHAH NONG NGHE AN	Vietnam	2.06667	2.02	0.977419
CH045	CHIEM BAC	Vietnam	NA	1.91333	NA
CH046	RE BAU	Vietnam	NA	2.21333	NA
CH047	RE CHANH	Vietnam	NA	1.79333	NA
CH048	MA HNAN THU KA	Burma	2.54167	0.153333	0.0603279
CH049	C.CORTO 1	Cuba	2.38333	1.4	0.587413
CH051	AMISTAD 82-8	Cuba	NA	1.14667	NA
CH052	CIMANUK	Indonesia	1.61667	0.226667	0.140206
CH054	OR 79-21	India	1.70833	0.852	0.498732
CH055	SINABA	Philippines	2.69167	0.173333	0.0643963
CH056	QUCM	Vietnam	NA	1.1	NA
CH057	CSR 12	India	1.69167	0	0
CH058	CSR 13	India	1.83333	0	0
CH059	CSR 5	India	2.63333	0	0
CH060	CSR 9	India	NA	0.0666667	NA
CH061	TM 10265	India	NA	1.24	NA
CH062	SHINKWANG	South Korea	1.90833	0.04	0.0209607
CH063	AUS 43	Bangladesh	2.63333	0.733333	0.278481
CH064	BASMATI 685	Pakistan	NA	0	NA
CH065	PR32-PD47-PD4	India	NA	0.84	NA
CH066	NEANG CHHOUK	Cambodia	2.16667	1.39333	0.643077
CH072	ITA 304	Nigeria	1.98333	0.12	0.0605042
CH073	JC 195	India	2.36667	0	0
CH074	BG 915	Sri Lanka	1.675	1.3	0.776119
CH075	BR 601-3-3-2-4	Bangladesh	1.45	0	0
CH076	BATANG PANE	Indonesia	1.925	0.593333	0.308225
CH077	BG 1165-1	Sri Lanka	1.575	0.18	0.114286
CH078	SLK 2-21-4	Laos	NA	0.28	NA
CH079	BAHBUTONG	Indonesia	NA	0	NA
CH080	CIPUNEGARA	Indonesia	2.275	0.333333	0.14652
CH081	PANAMA 1537	Panama	NA	0	NA
CH082	PR 23631-98	Philippines	NA	0	NA
CH083	SELECCION VG-5	Cuba	2.44167	0.113333	0.0464164
CH084	X72-7-1	Burma	2.05833	0.52	0.252632
CH085	NDR 4012	India	NA	0.753333	NA
CH086	LAI TRANG	Vietnam	1.91667	1.22	0.636522
CH089	VL DHAN 16	India	2.04167	1.42	0.69551
CH090	CSR 11	India	2.43333	0.56	0.230137
CH093	GIZA 181	Egypt	2.04167	1.12	0.548571
CH096	CCI 22-2-4-113	India	NA	0.913333	NA
CH097	A1452	Philippines	2	0.393333	0.196667
CH099	Himdhan	India	2.46667	2.04	0.827027
CH101	Kajaru	India	1.43333	0.0333333	0.0232558
CH105	Chuanjiang25	Sri Lanka	2.075	0.973333	0.469076
CH106	PULUT KARU	Indonesia	2.63333	0.913333	0.346835
CH108	Sanjiang	Japan	1.78333	0.586667	0.328972
CH111	JW 42	India	0.983333	0.826667	0.840678
CH113	Gu2725	Cuba	NA	0.0666667	NA
CH114	Si82	NA	1.8	0	0
CH116	T 100	India	1.95833	0	0
CH117	Fuhong521	China	1.925	2.00667	1.04242
CH119	Qijiazhan14	China	2	1.51333	0.756667
CH121	Shayouxuan2hao	China	2.25833	1	0.442804
CH122	Shenghong16	China	NA	1.68	NA
CH123	Shunliangzao2hao	China	2.01667	1.98667	0.985124
CH124	HA 881043	China	2.15	1.35333	0.629457
CH125	Nancong3	China	1.05833	1.13333	1.07087
CH126	Sanluzhan7hao	China	1.44167	0.573333	0.397688
CH128	Shanlanzhan	China	1.85833	1.62667	0.875336
CH129	Huangsiguizhan	China	2.08333	1.82	0.8736
CH130	Guiyezhan10hao	China	2.31667	1.76667	0.76259
CH131	Qisizhan	China	NA	1.06	NA
CH132	Yushanzhan	China	1.70833	1.54	0.901463
CH133	Zaoxinzhan1hao	China	2.025	1.28	0.632099
CH134	Changza3hao	China	1.93333	1.5	0.775862
CH135	Qiqingzhan	China	1.925	1.62	0.841558
CH136	Kemainuo	China	1.60833	1.14667	0.712953
CH137	47-104	China	2.375	1.88667	0.794386
CH138	Jinyou1hao	China	2.10833	0.78	0.36996
CH139	Huinongzao1hao	China	2	1.23333	0.616667
CH140	Tiefu1hao	China	1.89167	0.94	0.496916
CH141	Longfei10hao	China	1.88333	1.33333	0.707965
CH142	Jiangke3hao	China	1.8	1.60667	0.892593
CH143	Xiangji161-1	China	2.43333	0.66	0.271233
CH144	Hengxiao172	China	NA	1.36667	NA
CH145	Lingwan1hao	China	1.63333	0.233333	0.142857
CH146	Lixiangzao9hao	China	2.11111	0.14	0.0663158
CH147	85-10	China	2.50909	1.3	0.518116
CH148	Qingyangai	China	1.54167	1.70667	1.10703
CH149	Hanzhongheifengnuo	China	1.8	1.26667	0.703704
CH150	Xiangzhennuo	China	2.325	1.51333	0.650896
CH152	Pufeng14hao	China	1.75	2	1.14286
CH153	Qingliuai1hao	China	2.15	1.32	0.613953
CH154	Yannongzao4hao	China	1.7	1.52	0.894118
CH155	Yushuinuo	China	2.43333	0.0333333	0.0136986
CH156	Q 5	China	2.03333	1.55333	0.763934
CH157	M 099	China	1.58333	1.2	0.757895
CH158	Guangjiuxuan20	China	1.90833	0	0
CH159	S 9042	China	1.64	1.41333	0.861789
CH160	SIPULUT DUKUNG	Indonesia	NA	0	NA
CH162	Doc phung lun AR-16	Vietnam	1.66667	0.0333333	0.02
CH163	Bagoo	NA	2.075	0.18	0.086747
CH164	Pratao Precoce	Philippines	2.08333	1.52667	0.7328
CH165	1641xuan	China	2.025	0	0
CH166	Boqizhanxuan	China	1.75833	1.38667	0.788626
CH167	Zhaodaowen	China	2.01667	1.66667	0.826446
CH168	Xiaobaigu	China	2.11667	1.78667	0.844094
CH169	Shuibaichuan	China	2.40833	1.73333	0.719723
CH170	B 6397F-MR-7-5M-1-1	Indonesia	2.23333	0.0333333	0.0149254
CH171	Zhong11	China	NA	0.553333	NA
CH172	Yuanzhen397	China	1.77	1.05333	0.595104
CH173	Qionghai1hao	China	1.725	1.72667	1.00097
CH174	Guiyu100	China	2.28333	1.36	0.59562
CH175	Huasizhan	China	1.55833	1.42667	0.915508
CH176	Aomeizhan1hao	China	1.94167	0.953333	0.490987
CH177	Tieganlu	China	1.825	1.6	0.876712
CH179	Puningmalongya	China	1.575	1.26667	0.804233
CH180	Zaoxiang17	China	1.625	1.85333	1.14051
CH181	Guangjingxian165	China	1.775	0	0
CH182	Shuangai1	China	1.625	1.62667	1.00103
CH183	Wai128xuan	China	2.61667	0	0
CH184	Yinhuazhan	China	1.75	0.966667	0.552381
CH185	Aiqingzhan	China	1.89167	1.00667	0.532159
CH186	Yuanzhenzhan	China	1.89167	0.84	0.444053
CH187	Xianhuangzhan	China	1.60833	0.913333	0.567876
CH188	Yueyezhan6	China	2.23333	0	0
CH189	Pin378	China	2.31667	1.67333	0.722302
CH190	Chaoliuzhan1	China	1.45	1.49333	1.02989
CH191	Pin96118	China	2.25	1.36	0.604444
CH192	Xinke2	China	1.74167	0	0
CH193	Lvyuanzhan	China	1.575	1.40667	0.893122
CH194	Guangqingzhan	China	1.58333	1.16667	0.736842
CH195	Guisanzhan	China	2.03333	0.88	0.432787
CH196	Shanuo	China	2.18333	1	0.458015
CH197	Shangu	China	1.575	0.45	0.285714
CH198	Xilaopi	China	1.53333	NA	NA
CH199	Haoanlongmiemen	China	2.375	0	0
CH200	Baikesanbailixian	China	2.35714	0.0333333	0.0141414
CH201	Qingjing21	China	1.48333	1.21333	0.817978
CH202	105tianmagu	China	2.36667	0.113333	0.0478873
CH203	Maoliudimin	China	1.76667	1.48667	0.841509
CH204	Liushizi	China	2.38333	0.68	0.285315
CH205	Qiuqianbai	China	2.74167	1.76	0.641945
CH206	Yiluxiang	China	1.775	1.38667	0.781221
CH207	Yingguzhan	China	1.925	1.83333	0.952381
CH208	Changmangjing	China	2.6	1.8	0.692308
CH209	Lucaihao	China	1.49167	1.6	1.07263
CH210	Duligan	China	2.59167	1.59333	0.614791
CH211	Chongyangnuo	China	2.63636	0.82	0.311034
CH212	Nantezhan	China	1.9	1.65333	0.870175
CH213	Changmaxian	China	2.06667	1.60667	0.777419
CH214	Kuxindao	China	1.95	2.15333	1.10427
CH215	Guanyindao	China	2.5	1.88	0.752
CH217	Xuanenchangtanqingzhan	China	2.15833	1.41333	0.654826
CH218	Xiaoguandabaigu	China	2.175	1.78667	0.821456
CH220	Liuyuehuang	China	2.05	1.01333	0.494309
CH221	Yeyepiao	China	NA	1.22	NA
CH222	Jiangbianzao	China	1.88	1.56667	0.833333
CH223	Siguqi	China	2.00833	1.39333	0.693776
CH224	Heijiezao	China	1.34167	1.50667	1.12298
CH225	Haofangzuo	China	2.06667	1.2	0.580645
CH226	Xigu	China	1.76667	2.32667	1.31698
CH227	Aiziqi	China	1.96364	1.5	0.763889
CH228	Mitiaonuo	China	2.8	1.18667	0.42381
CH229	Erbaixuan	China	NA	2.71333	NA
CH230	Kawagu	China	1.34167	1.02133	0.761242
CH231	Siguqi	China	1.38333	1.24	0.896386
CH232	Wumingaixian	China	1.5	1.28667	0.857778
CH234	Mazhan(1)	China	1.55	1.52667	0.984946
CH235	Mayouzhan	China	NA	1.52667	NA
CH239	Wulicun	China	NA	1.59333	NA
CH241	Heimi	China	1.825	2.13333	1.16895
CH242	Dishuigu	China	1.88333	1.96667	1.04425
CH244	Baiganlufeng	China	1.5	1.91333	1.27556
CH245	Sankecun	China	2.11667	1.86	0.87874
CH246	Qianhui13	China	1.71667	1.56	0.908738
CH247	R 481 yan	China	2.21667	1.65333	0.745865
CH248	Tianhongtian	China	2.125	1.57333	0.740392
CH249	Wan48	China	2.02857	1.66667	0.821596
CH250	Guifuxian3hao	China	2.05833	0.0333333	0.0161943
CH251	Kainuo91	China	2.18333	1.92833	0.883206
CH252	Zao89-5513	China	2.71667	1.78667	0.657669
CH253	Louzaoxianjian17	China	2.55	2.10667	0.826144
CH254	Nanjing3678	China	NA	1.26667	NA
CH255	Guangwen125	China	NA	1.72	NA
CH256	Zhongjuanxian	China	2.54167	1.04	0.40918
CH257	Kexiang	China	2.13333	0.3	0.140625
CH258	Haohao	China	NA	0.28	NA
CH259	Guangnangu	China	2.85	2.10667	0.739181
CH260	Haogailan	China	2.43333	0.0333333	0.0136986
CH261	Maxiangu	China	2.96667	1.54	0.519101
CH262	Huangbansuo	China	3.03333	1.46667	0.483516
CH265	Yazhan	China	2.04167	0.953333	0.466939
CH266	Erhuangmi	China	1.4	1.9	1.35714
CH267	Menjiaheisi	China	2.15833	1.27333	0.589961
CH268	Wunong6hao	China	2.175	0.153333	0.0704981
CH269	Zaoguiba	China	2.76667	0.533333	0.192771
CH270	Benmonuo	China	1.85833	0.0333333	0.0179372
CH271	Xinheinuo2hao	China	NA	0.5	NA
CH272	89-6	China	2.58333	1.04667	0.405161
CH273	Shuangkanghong	China	NA	1.02	NA
CH274	Zaonuo	China	2.55833	1.66	0.64886
CH275	Shenshuihong	China	1.45833	1.87333	1.28457
CH276	Mengguandamagu	China	1.55833	1.70667	1.09519
CH277	Yeyaxuxuzhan	China	1.8	1.35333	0.751852
CH278	Baimimagu	China	2.325	1.99333	0.857348
CH279	Gaicaozhan	China	1.39167	1.85333	1.33174
CH280	Babaomi	China	2.70833	1.92667	0.711385
CH281	Jianshiguiyangzhan	China	2.08333	0.566667	0.272
CH283	SINNA SIVAPPU	Sri Lanka	2.25	1.49333	0.663704
CH286	Xinyangheimi	China	NA	0.6	NA
CH287	Xindao407	China	1.275	0.24	0.188235
CH288	Yunanxiang98	China	1.48333	1.35333	0.91236
CH289	Heiyu1hao	China	2.03333	1.18667	0.583607
CH290	Zaobai	China	2.16667	1.43333	0.661538
CH292	Anzhaixian	China	2.50833	1.74667	0.696346
CH293	Wujiezaodao	China	2.075	1.62	0.780723
CH294	Guangyexian	China	1.54	1.38667	0.900433
CH295	Aiganhuang	China	1.60833	1.06667	0.663212
CH296	Zinuo	China	2.725	0.66	0.242202
CH297	Menghainuo	China	1.975	1.36667	0.691983
CH299	Daozhouzao	China	1.88333	1.54667	0.821239
CH302	Heigu	China	1.775	1.52667	0.860094
CH303	Xianshuizhan	China	2.275	1.59333	0.700366
CH305	Yinzhan	China	2.89091	0.3	0.103774
CH306	Heinuo	China	4.33333	0.853333	0.196923
CH307	Baishiyan	China	1.94167	1.12667	0.580258
CH313	Zaomiaosi	China	2.475	0.0333333	0.013468
CH314	Dayexiaoxianggu	China	1.94167	0.113333	0.0583691
CH315	Qihuangzhan	China	1.93636	1.46	0.753991
CH316	Chizaoxian	China	2.65833	1.11333	0.418809
CH317	Yelicang	China	1.85833	1.24	0.667265
CH318	Baiguzi	China	1.84444	1.60667	0.871084
CH319	Wuganzao	China	2.78333	1.78667	0.641916
CH320	Yintiaozhan	China	2.40833	1.7	0.705882
CH322	BG 170	Sri Lanka	2.63333	0	0
CH324	Dahonggu2	China	1	1.52667	1.52667
CH325	Youzhan	China	2.49167	1.97333	0.791973
CH326	Shuibawang	China	1.90833	1.41333	0.740611
CH327	Lichuanbaimaweizhan	China	2.28333	2.00667	0.878832
CH328	Tedali	China	2.16667	0.41	0.189231
CH329	Ziyedao	China	1.46667	0.38	0.259091
CH330	Guangling124	China	1.91667	0.66	0.344348
CH331	Hongmixiangmazhan	China	2.33333	1.66	0.711429
CH332	Xiaomagu	China	1.84167	1.68	0.912217
CH333	Lengshuizhan	China	2.53333	NA	NA
CH334	Tiegangu	China	2.275	1.96	0.861538
CH337	Guangdongzaoxiang	China	1.475	2.08667	1.41469
CH338	Xiajiaoheidao	China	2.65833	2.13333	0.802508
CH339	Hejian	China	2.19167	NA	NA
CH341	Xinzhenggu	China	1.95833	1.04	0.531064
CH342	Jiangbanuo	China	1.30833	1.37333	1.04968
CH343	Haodongleng	China	2.35833	1.8	0.763251
CH344	Haobawan	China	2.69167	1.38	0.512693
CH345	Haobixiang	China	2.25	1.84667	0.820741
CH346	Yinxuan1hao	China	2.75833	1.6	0.58006
CH347	Lengshuibai	China	NA	1.83333	NA
CH349	Bairizao	China	2.03333	2.5	1.22951
CH350	Dingyaungu	China	NA	1.28667	NA
CH351	Honggu	China	3.16667	0.0333333	0.0105263
CH353	Xiaobaigu	China	1.81667	1.6	0.880734
CH354	Laozhuangbai	China	2.3	0.606667	0.263768
CH355	Dongdabai	China	2.33333	0.72	0.308571
CH356	Niumaoxiangzao	China	2.13333	0.92	0.43125
CH357	Damagu	China	2.66667	0.906667	0.34
CH358	Hongmidao	China	2.55	1.39333	0.546405
CH359	Xiaohonggu	China	1.625	1.72	1.05846
CH360	Hongjiaoleizhan	China	1.65833	2.11333	1.27437
CH361	Chongyangnuo	China	1.89167	0.84	0.444053
CH362	Yangxindalixian	China	2.65833	1.52667	0.574295
CH363	Wubaili	China	NA	0.926667	NA
CH364	Liaowapushidian	China	2.16667	0.86	0.396923
CH365	Dabaigu	China	2.28333	1.76667	0.773723
CH366	Hongjiaoqi	China	2.25	1.42667	0.634074
CH367	Xintangerpozao	China	1.625	2.59333	1.5959
CH368	Shadaoqingzhan	China	2.71667	1.66	0.611043
CH369	Wujiaozhan	China	2.25	1.88	0.835556
CH370	Hongmidongzhan	China	2.6	1.95333	0.751282
CH371	Gaoganhe	China	1.48333	1.65333	1.11461
CH372	Bawangbian	China	1.8	1.78	0.988889
CH373	Xiangyanglaohonggu	China	NA	1.16	NA
CH374	Dalangan	China	2.55833	1.48667	0.581107
CH375	Wushaogu	China	2.1	1.62667	0.774603
CH376	Maoxiangzhan	China	1.89167	1.86	0.98326
CH377	Lepingbai	China	1.825	0.886667	0.485845
CH379	Muqiuchui	China	2.24167	1.31333	0.585874
CH380	Sanlicun	China	2	1.88667	0.943333
CH381	Zuchaxian	China	2.425	0	0
CH382	Liushizi	China	1.40833	0.746667	0.530178
CH383	Nibuzhan	China	2.44167	1.55333	0.636177
CH384	Baijiaoe	China	2.34167	1.22	0.520996
CH385	Waibadan	China	2.06667	1.47333	0.712903
CH386	Lengshuibai	China	1.26667	1.79333	1.41579
CH387	Bayuebai	China	2.15833	NA	NA
CH388	Mazhan(1)	China	2.85	1.99333	0.699415
CH389	Hongmidongzhan	China	2.61667	1.94	0.741401
CH390	101	China	1.76667	1.54	0.871698
CH391	R 4015	China	2.4	2.24	0.933333
CH392	Gannong429	China	2.43333	2.24	0.920548
CH393	Wuzhuzhan	China	2.06667	1.38667	0.670968
CH394	Nanchengwuchuanzao	China	2.54167	1.9	0.747541
CH396	Tiejiaozhan	China	2.70833	2.44	0.900923
CH397	Huikenuo	China	NA	0.813333	NA
CH398	Hongquegu	China	2.90833	1.99333	0.685387
CH400	Shazhounuo	China	2.15	1.07333	0.499225
CH401	Chihe	China	2.24167	1.22	0.544238
CH402	Hongmiyoudao	China	2.15	2.01333	0.936434
CH403	Hongmiyaozhan	China	1.46667	0.966667	0.659091
CH404	Ningnong1hao	China	1.71667	0.46	0.267961
CH405	Yiyangzhan	China	2.475	1.96	0.791919
CH406	Shuangkang8hao	China	2.14167	0.786667	0.367315
CH407	Xianzidao	China	2.35	1.51333	0.643972
CH408	Baijiaoe	China	1.95556	1.88667	0.964773
CH409	Qishizao	China	1.74167	1.29333	0.742584
CH410	Shadiaozi	China	2.15	1.46	0.67907
CH411	Erzaozi	China	1.95833	1.72	0.878298
CH412	Xiaobaigu	China	1.84167	1.50667	0.8181
CH413	Qingyouzhan	China	1.68333	0.0866667	0.0514851
CH414	Huangzhan	China	2.41667	0.986667	0.408276
CH415	Baiyanzhan	China	2	1.86	0.93
CH417	Yemi	China	1.68333	1.78667	1.06139
CH419	Yinghongke	China	1.9	1.03333	0.54386
CH420	Diancangditang	China	2.65	1.15333	0.43522
CH421	Diancangdi	China	2.06667	0.873333	0.422581
CH422	Tianbaoerlanzhan	China	1.89167	1.84667	0.976211
CH423	Xintanghongjiaoqizao	China	2.15	1.34	0.623256
CH424	Shazhan	China	2.21667	2.22	1.0015
CH425	Mapingzaogu	China	2.35	1.67333	0.712057
CH426	Baichi	China	1.85833	2.11733	1.13937
CH427	Machengjiangxizao	China	1.575	1.02667	0.651852
CH428	Huizhangu	China	2.03333	2.04	1.00328
CH429	Gonganmakezhan	China	NA	1.58667	NA
CH431	Jinguazi	China	2.575	1.24	0.481553
CH432	Fangxianwubaili	China	1.32727	1.84667	1.39132
CH433	Sankecunnuogu	China	2.4	1.33333	0.555556
CH435	Ziguilengshuigu	China	2.83333	1.91333	0.675294
CH436	Wufengbaishidao	China	1.69167	1.68	0.993103
CH438	Baiguoxiaohonggu	China	1.96667	1.85333	0.942373
CH439	Enshiyexiacang	China	2.14167	1.65333	0.771984
CH440	Enshidishuidao	China	1.25833	1.30667	1.03841
CH441	Guiyangzhan	China	1.48889	1.44667	0.971642
CH443	Maweizhan	China	2.70833	1.54	0.568615
CH445	Hefenghuangzhan	China	1.98	1.8	0.909091
CH446	Qitouhuang	China	1.5	1.79333	1.19556
CH447	Bashizao	China	2.18333	1.31333	0.601527
CH451	Xiaodaogu	China	1.875	1.97333	1.05244
CH452	Xiangxiangmi	China	2.15	1.76	0.818605
CH453	Leiguzhan	China	1.60833	0.22	0.136788
CH454	Shuimadao	China	2.19167	1.37333	0.626616
CH455	Changguzao	China	1.43333	1.46667	1.02326
CH456	Langanzhan	China	2.16667	2.32	1.07077
CH457	Qingsedao	China	2.65833	0.286667	0.107837
CH458	Lvqitou	China	NA	0.973333	NA
CH459	Laoyingnuo	China	2.11667	NA	NA
CH460	Haojingke	China	2.25833	2.18667	0.968266
CH461	Laojinggu	China	2.025	1.63333	0.806584
CH462	Dazaogu	China	1.90833	1.96667	1.03057
CH463	Lengshuizao	China	1.68333	1.73333	1.0297
CH464	Zaohonggu	China	2.16667	1.36	0.627692
CH465	Xiaobaigu	China	2.60833	1.79333	0.68754
CH466	Lvbanggu	China	2.5	1.22667	0.490667
CH467	Longjianghong	China	1.65833	1.15267	0.695075
CH468	Huangkegu	China	2	3.14667	1.57333
CH469	Hongmaxiangu	China	1.95714	1.05167	0.537348
CH470	Yanzhan	China	1.55833	0.953333	0.611765
CH471	Xiaobaizhan	China	2.15833	1.35333	0.627027
CH472	Maguzi	China	2.28333	1.05333	0.461314
CH473	Yapozhan	China	2.00833	1.06667	0.53112
CH475	Qingganzhan2	China	2.76667	1.86667	0.674699
CH476	Nantezhan2	China	2.2	2.07333	0.942424
CH477	Jiugongji	China	2.375	1.94667	0.819649
CH478	Banbianzhan	China	2.10833	2.04667	0.970751
CH479	Xiaomagu	China	2.791	2.43333	0.87185
CH480	Baimi	China	1	1.58667	1.58667
CH481	Dabaigu	China	2.71667	2.25333	0.829448
CH482	Baigangu	China	2.06083	2.11333	1.02548
CH483	Maweizhan	China	2.575	1.9	0.737864
CH484	Hongjiaozhan	China	NA	1.56667	NA
CH485	Honggu	China	1.86667	1.85333	0.992857
CH486	Tuhongzhao	China	2.55	1.84667	0.724183
CH487	Yingtaonuo	China	2.43333	1.34	0.550685
CH488	Gangannuo	China	2.31667	1.82	0.785612
CH489	Lengshuigu	China	2.73333	1.43333	0.52439
CH490	Dabaimizhan	China	2.16667	1.98667	0.916923
CH491	Shuidaobawang	China	1.375	1.49333	1.08606
CH492	Sanpianzhan	China	2.05	1.84	0.897561
CH494	Xiaomaweizhan	China	2	0.9	0.45
CH495	Daziben	China	2.08333	1.36	0.6528
CH496	Lengshuigu	China	2.675	2.65333	0.9919
CH497	Xiaohongjiao1	China	2.01667	1.88	0.932231
CH498	Yangu	China	2.1	2.79333	1.33016
CH500	Nadaoqie2	China	1.38182	2.04	1.47632
CH501	Xiaomagu3	China	1.41667	2.11333	1.49176
CH502	Liuyuegu	China	2.46667	1.8	0.72973
CH503	Langanma1	China	2	2.1	1.05
CH504	Xianainuo	China	NA	1.73333	NA
CH505	Yangzhan	China	2.29167	1.82	0.794182
CH506	Xiangdao	China	NA	1.37333	NA
CH511	SINANDOMENG	Philippines	1.64167	0	0
CH514	GANJAY(ACC76349)	Pakistan	1.55	1	0.645161
CH519	BATHKIRIEL	Sri Lanka	NA	0	NA
CH520	MURUNGAWEE	Sri Lanka	1.94167	0	0
CH522	Guangluai4hao	China	1.80833	1.64667	0.910599
CH524	Tetebo	Vietnam	NA	2.10667	NA
CH525	Zhenlong13	China	1.71667	1.75333	1.02136
CH526	Sifeng43	China	NA	1.03333	NA
