# Supplementary material for: Association Mapping Reveals Novel Genetic Loci Contributing to Flooding Tolerance during Germination in Indica Rice
Source: Front Plant Sci. 2017 Apr 25;8:678. doi: 10.3389/fpls.2017.00678 (PMC5404183; doi:10.3389/fpls.2017.00678)
Supplement: Supplementary file 3 [file Table_2.XLSX]

## Sheet: Table S2
Table S2: Information of the first 10 principal components (PCs) of 432 indica accessions
Accession ID	PC1	PC2	PC3	PC4	PC5	PC6	PC7	PC8	PC9	PC10
CH001	0.144914	0.132481	0.13546	0.00928782	0.043779	0.0465953	0.0119814	0.00198466	0.0265804	0.0198674
CH002	0.0754332	0.0960866	0.11365	-0.0129096	0.0446344	0.0231567	0.0278232	0.031962	0.036254	-0.0445445
CH003	-0.0533773	-0.0048885	0.0258964	0.0118927	-0.0791596	-0.000543507	0.00508812	0.0374548	-0.0129453	0.00371492
CH004	0.16558	0.138918	0.133277	-0.0082397	0.0546201	0.0528837	0.0223066	0.000957489	0.037461	0.00681389
CH005	0.166587	0.128335	0.137689	-0.001432	0.0457145	0.0464127	0.0130032	-0.0122513	0.0428076	0.00148221
CH006	0.115819	0.120894	0.137849	0.00453503	0.0165204	0.0259585	0.0232096	0.0267491	0.0452678	-0.0265256
CH007	0.0200298	0.0538768	0.0705715	0.0376571	-0.0260338	0.0448832	-0.00591091	0.0318125	0.0410119	-0.0588067
CH008	0.0784777	0.0894974	0.07773	-0.0134075	0.022896	0.00300948	-0.0116998	0.0306623	0.0465563	-0.0494673
CH009	0.119878	0.107052	0.138998	-0.0147105	0.0212339	0.035509	0.0193139	-0.00350527	0.03706	-0.0231345
CH010	0.119461	0.123646	0.131566	-0.00510025	0.0229026	0.0638118	0.0307084	0.0160307	0.0503246	-0.00704347
CH011	0.149322	0.127369	0.131478	0.00466429	0.0459199	0.0478759	0.0138921	-0.0221942	0.0354326	0.0098045
CH012	0.155971	0.127376	0.132927	0.00499	0.0489668	-0.0197938	0.0411289	0.0359896	0.0305983	-0.0119395
CH013	0.147942	0.131466	0.127549	-0.0158001	0.0408923	0.0037739	0.0573931	0.014795	0.0569127	-0.0166864
CH014	0.081848	0.115559	0.137872	0.0396562	-0.0198684	0.0463845	0.00912808	0.0140047	0.0636355	-0.0203871
CH016	-0.0578986	-0.018271	0.0674752	0.0487001	0.0480219	-0.155069	-0.0749084	-0.012771	-0.00053069	-0.0452699
CH017	0.144473	0.140739	0.14454	0.0327803	0.0267073	0.0287472	0.0538884	-0.00555855	0.0177532	0.0347856
CH018	0.0319622	0.0849683	0.0713419	0.0285025	0.0241092	-0.00816259	-0.0157295	0.0364768	-0.026918	-0.0982908
CH019	0.0722134	-0.0954664	-0.0861672	0.0818639	0.0945228	-0.029201	0.0174729	-0.0763895	0.0810677	-0.0305245
CH020	-0.0357997	-0.0403183	0.0535962	-0.0269921	0.0829684	-0.100255	-0.0415366	0.0219706	0.0699364	-0.0663562
CH026	0.172284	-0.0672237	-0.0103637	-0.0462781	-0.0634145	-0.000745357	-0.0110483	0.059857	-0.020033	-0.0103119
CH027	0.137446	-0.0203015	0.000794817	-0.0577698	-0.0585248	0.0244612	-0.0119601	0.031606	-0.0294315	-0.0423987
CH028	0.0412254	-0.0671168	-0.0128572	0.0206788	-0.0462942	-0.0391633	-0.11559	-0.0118824	0.0682333	-0.00906963
CH029	0.0596518	-0.0478305	-0.0474948	0.0261263	0.00912827	-0.0692261	-0.0651532	-0.00432463	0.0332381	-0.0206141
CH030	0.136986	-0.0700904	-0.0579444	-0.00314337	-0.0108269	-0.0089314	-0.0808771	0.0077312	0.0209686	0.0219787
CH031	0.154258	-0.0357689	-0.0810218	-0.0319799	-0.0767309	-0.0281535	0.0195402	0.0170037	0.0287895	-0.02918
CH032	-0.0223707	-0.099442	0.0540595	0.12148	0.0666669	-0.113152	-0.0706583	-0.0574714	0.0174119	-0.040524
CH033	-0.0651129	-0.0224687	-0.00820558	0.112008	0.0478601	-0.0518621	-0.07232	0.0776061	0.00836164	-0.0517537
CH034	0.2191	-0.124524	-0.0581559	-0.0296665	-0.0161398	-0.101679	0.0216845	0.0341955	-0.0187191	-0.0175752
CH035	0.0342391	-0.046357	-0.0211987	0.0134073	-0.0544551	-0.0146815	-0.107358	-0.00114601	0.0670634	-0.00925275
CH036	0.108854	0.0413465	0.0115084	-0.0445989	-0.0250199	0.0336621	-0.0457072	-0.00286083	-0.0180393	0.00732262
CH038	0.0974218	0.101264	-0.00480242	-0.0482156	0.0360557	-0.0600662	-0.0155201	-0.020851	-0.0313194	0.0439004
CH039	-0.200976	-0.00193108	0.0153475	0.0224358	-0.00562539	0.00500254	0.0408056	0.128943	-0.0134581	0.0577019
CH040	-0.0101274	-0.124691	0.0753119	0.0424478	0.0438245	0.0747052	0.0110848	0.0189286	-0.0301668	0.0497674
CH041	0.176675	0.047539	-0.0574789	-0.0813347	-0.0385761	-0.0634768	0.0722326	-0.0513202	-0.000808228	0.0170998
CH042	0.0977922	0.10087	-0.0131035	-0.0128294	0.040911	-0.0740496	-0.0243048	-0.0184888	-0.0508621	0.0472827
CH043	0.0967213	0.104671	0.0504713	0.0256373	0.0419558	-0.0681394	-0.0283454	-0.150063	-0.050358	0.0874806
CH044	0.0970425	0.102034	0.0558427	-0.0158156	0.0140571	-0.0837958	-0.0253815	-0.0900001	-0.0829834	0.108566
CH045	0.117496	0.100082	0.0546069	-0.00748395	0.0247735	-0.0718131	-0.0178766	-0.0910478	-0.0766464	0.106731
CH046	0.110755	0.0857539	0.0499115	0.0109704	0.0242958	-0.0516723	-0.0191076	-0.0664181	-0.0805309	0.0999318
CH047	0.108568	0.092107	0.0619842	-0.0134801	0.0223709	-0.0639329	-0.040763	-0.0848361	-0.0727937	0.0943711
CH048	0.122926	0.0135096	-0.0117144	-0.0468236	-0.0477242	-0.00719782	0.0359463	-0.0562318	0.0312835	0.0391775
CH049	0.199734	-0.0553375	-0.0890318	-0.0282239	-0.0362122	-0.0903415	0.0501172	0.0240577	-0.00544424	0.0348253
CH051	0.140087	-0.0383503	-0.0393197	-0.0679703	0.0060334	-0.0384412	0.0269042	-0.00278431	0.00304506	-0.00868008
CH052	0.163051	-0.0739996	-0.0148838	-0.0649223	-0.0915422	0.0591934	-0.0851438	0.045073	-0.0260564	-0.0143335
CH054	0.171962	-0.0610017	-0.0752672	-0.0281209	-0.0590634	-0.0620469	0.00325294	-0.00625157	-0.000179129	-0.0283819
CH055	0.0989831	0.0640627	0.0133065	-0.102894	0.00782384	0.0225647	0.007227	-0.0562407	0.0468713	0.0526919
CH056	0.0856179	0.103253	0.0498131	-0.0139342	0.0260309	-0.101248	-0.0255263	-0.132785	-0.0421917	0.0947703
CH057	0.13832	-0.00973981	0.00400514	-0.0762328	-0.108452	0.0242674	-0.0538262	-0.0533685	-0.0388027	0.0365269
CH058	0.13832	-0.00973981	0.00400514	-0.0762328	-0.108452	0.0242674	-0.0538262	-0.0533685	-0.0388027	0.0365269
CH059	0.132569	-0.0612976	-0.011552	-0.0478793	-0.101058	-0.0141861	-0.0596376	-0.00629396	-0.00360735	0.00704606
CH060	0.13832	-0.00973981	0.00400514	-0.0762328	-0.108452	0.0242674	-0.0538262	-0.0533685	-0.0388027	0.0365269
CH061	0.089952	-0.045969	-0.0424378	-0.0245651	0.00540609	-0.0204297	-0.0721201	0.0321018	0.0280512	-0.0426869
CH062	0.201097	-0.09477	-0.0892576	-0.0334652	-0.0309496	-0.0704834	0.0369624	0.0100097	-0.000411593	-0.0303238
CH063	0.167629	-0.0146063	0.000205638	-0.0953996	-0.0736469	0.0140056	-0.0705608	-0.0444891	0.00992454	0.0291356
CH064	0.200306	0.00395675	-0.0557526	-0.0240569	-0.0799862	-0.056437	0.0594194	0.0113437	-0.0282206	0.0361572
CH065	0.135055	-0.0372547	-0.0363524	-0.0388831	-0.0149531	-0.0120406	-0.00874252	0.0232617	-0.0138873	-0.0204397
CH066	0.101743	0.0929015	0.00831588	-0.0987627	0.0168013	-0.0353981	0.0481221	-0.0577371	0.0133401	-0.0415937
CH072	0.206373	-0.0143271	-0.077207	-0.0770448	-0.0646821	-0.0712191	0.0621268	0.00744016	0.00140457	0.0173132
CH073	0.121743	0.0826608	0.00575679	-0.0975474	-0.0197478	0.00863148	-0.0114664	-0.000491201	-0.0122183	-0.0212761
CH074	0.146904	-0.0447116	0.0134052	-0.0698558	-0.0947189	0.0322575	-0.0562109	0.0463384	-0.0437013	0.00742018
CH075	0.152185	0.00564113	-0.0444774	-0.0705919	-0.102103	-0.00121849	-0.0355787	-0.0197164	0.0178574	-0.00405975
CH076	0.164769	-0.0710926	0.0110857	-0.079195	-0.0956471	0.0481376	-0.0921215	0.0469617	-0.0418273	-0.0321809
CH077	0.161902	-0.0377688	-0.00949615	-0.0537703	-0.0940655	0.00271153	0.0141814	0.00533685	-0.0510388	-0.0311557
CH078	0.140854	-0.0531718	-0.00902326	-0.0391047	-0.0318203	-0.00109009	-0.0366006	0.0562177	0.000678755	-0.0427779
CH079	0.159066	0.048566	0.0137774	-0.0838904	-0.0670159	0.00285943	-0.0255344	-0.0183909	-0.0195469	0.0258608
CH080	0.131322	0.0582232	-0.0363262	-0.0978748	-0.0694958	0.0202592	-0.0160063	-0.0090539	0.0266929	0.0367426
CH081	0.171299	-0.00476309	-0.0563257	-0.0250581	-0.0622573	-0.0152703	0.0240508	0.0277475	-0.0326073	-0.0325973
CH082	0.149559	-0.0496131	-0.0117503	-0.0713448	-0.104755	0.0594767	-0.0966721	0.0477194	-0.021021	-0.0398541
CH083	0.16195	-0.131006	-0.045129	0.00471253	-0.0167927	-0.0860857	0.0244162	0.0668365	0.00474727	-0.0520862
CH084	0.178399	-0.00821603	-0.0626779	-0.0330316	-0.0813042	-0.042286	0.0751573	-0.0190133	0.0263414	0.023164
CH085	0.158429	-0.062469	-0.0112529	-0.0616788	-0.0915193	0.0200177	-0.0593336	-0.0295375	-0.029933	0.0437581
CH086	0.160105	0.019641	-0.00458679	-0.0450072	-0.0528944	-0.054496	0.0705926	-0.0117898	-0.0328073	0.0109674
CH089	0.0923764	0.0809357	-0.00481871	-0.0832987	-0.0286261	-0.0111008	-0.0366022	-0.00422379	-0.0119307	0.000184625
CH090	0.119855	-0.0253771	-0.015268	-0.0469439	-0.027099	-0.0700976	-0.00685095	0.0143781	0.0466359	-0.0167856
CH093	0.140917	-0.109382	-0.061903	-0.0716045	-0.0695311	-0.0287073	-0.0363684	0.0585706	0.0243851	0.00743035
CH096	0.123567	0.0018398	-0.0752957	-0.0327308	-0.032028	-0.036685	0.00802838	0.0329309	0.011643	0.0112474
CH097	0.153656	-0.0780452	-0.0264291	-0.0773307	-0.0804377	0.00465886	-0.0763958	0.0193648	0.0162306	-0.00212448
CH099	0.0271699	-0.105061	0.00773624	0.0497509	0.042464	-0.108559	-0.0697314	0.0109468	0.0474288	-0.0170926
CH101	0.181822	-0.0261522	-0.0559885	-0.0228767	-0.058581	-0.0485239	0.0181575	0.0148774	-0.0445019	-0.0210661
CH105	-0.0382146	-0.121107	0.00464378	-0.0935865	-0.067183	-0.0461655	-0.0387761	-0.0169323	-0.0431321	-0.00393825
CH106	0.121791	0.0793855	-0.0178313	-0.0730024	0.0351863	-0.0257312	0.0129793	-0.0434872	0.000305639	0.0180903
CH108	0.154624	-0.0867074	-0.0817169	-0.00734013	-0.0705938	-0.0692069	0.0210429	0.0210653	0.0205828	-0.0147235
CH111	0.112066	-0.13429	0.0276475	0.157776	0.0775563	0.0412148	0.0593953	-0.0321713	-0.0601693	-0.0220827
CH113	0.152825	-0.0445523	0.00103762	-0.00582041	-0.0533601	0.0169724	-0.00528539	-0.00735087	0.00741733	-0.00507994
CH114	0.162817	-0.0630242	-0.0137182	-0.0600718	-0.097079	0.0514086	-0.0818576	0.0511539	-0.0177787	-0.0185867
CH116	0.093077	0.0663433	0.000725524	-0.075802	-0.0169867	0.00629791	0.00925976	0.0118634	-0.0240773	-0.0154243
CH117	-0.176869	-0.123431	0.0320149	0.0702714	0.107738	-0.0205348	-0.0989499	-0.0153145	0.054448	0.00791041
CH119	0.140455	-0.0922605	0.0270301	0.0876296	0.0101129	0.126334	-0.0299595	-0.0257763	-0.0276917	0.0407232
CH121	-0.0451015	-0.0526184	0.015138	-0.126606	0.00956962	0.0249074	0.0569061	-0.0521969	0.00413829	-0.0941206
CH122	0.0220316	-0.0395675	0.0259417	0.0169898	0.147586	-0.000512473	0.075065	0.00196611	0.128478	0.0581336
CH123	-0.153817	-0.136442	0.0185555	0.0364307	0.115635	0.0215508	-0.0647806	-0.00467844	0.0566947	0.023954
CH124	0.0322861	-0.0685512	0.0285542	-0.0702283	-0.0322379	0.0888908	-0.0311484	0.0275036	0.0162447	-0.0202283
CH125	0.147698	-0.120505	-0.0124542	0.126127	0.0174177	0.0447147	0.0120887	-0.0399498	0.058818	0.0292654
CH126	0.0975186	-0.0697639	-0.00562841	0.0369484	-0.0241328	0.071022	-0.0743214	-0.0303556	0.0345903	0.031381
CH128	0.130081	-0.0883027	0.0313019	0.09445	0.00414504	0.120399	-0.0277709	-0.0239328	-0.0181982	0.0405396
CH129	0.158505	-0.113879	0.0186048	0.0954781	0.00316818	0.0306131	0.0542165	0.00503118	-0.067042	0.00425045
CH130	0.124919	-0.117831	-0.0207316	0.0713455	-0.0249122	0.00466915	0.0445994	0.00102109	0.00570531	0.0127255
CH131	0.162632	-0.0538579	-0.0416829	0.103151	0.0550022	0.0664765	0.051524	0.00861046	0.00832483	0.0349462
CH132	0.170241	-0.143823	-0.0336699	0.0353466	-0.0129343	-0.0187873	0.0530848	-0.000438212	-0.0103017	-0.0133856
CH133	0.132414	-0.146931	-0.00509891	0.00536288	-0.0886347	0.00768352	-0.0367012	0.0243606	0.0358851	0.0132774
CH134	0.0977957	-0.128988	0.00032745	0.0272636	-0.0177697	0.063706	-0.0274882	0.0478754	0.00739669	-0.00431955
CH135	0.0434106	-0.145221	0.011063	0.0181945	0.0141413	0.0668679	-0.0198505	0.00533869	-0.00720722	0.0538814
CH136	0.0101026	-0.103502	-0.0028021	0.0182875	0.0242045	0.0803191	0.011951	0.0542114	-0.05456	0.0631311
CH137	0.0148494	-0.100794	0.0171747	0.0527706	0.0416845	0.0584933	0.0449222	-0.023877	-0.0810469	-0.0285969
CH138	0.152694	-0.0846602	-0.0190787	-0.0811375	-0.0751046	-0.00214807	-0.0534663	0.00770435	0.0133429	0.0217031
CH139	-0.154315	-0.0490752	0.0434478	-0.172441	0.0274471	0.0658047	0.0164437	-0.0120712	-0.018572	-0.0595392
CH140	-0.136916	-0.00843581	0.104408	-0.0746982	0.0425184	-0.0533323	0.0217291	0.0265718	-0.13843	-0.0507335
CH141	-0.143223	-0.0888086	0.00826883	-0.124019	0.0157843	0.0289571	-0.00510721	-0.0787089	0.0569088	-0.0324698
CH142	-0.118331	-0.0831851	0.0470769	-0.107126	0.0272913	0.0278977	0.00155647	-0.0431898	0.0458882	-0.0258516
CH143	-0.0750483	-0.0826359	0.0405358	-0.132114	0.0463842	0.0786877	0.0209727	-0.000580999	0.0119734	-0.0977563
CH144	-0.00561142	-0.0985576	-0.00377257	-0.151507	-0.043656	0.0459295	0.0386028	-0.0385453	0.00481358	-0.0487718
CH145	0.132854	-0.134391	-0.0125937	0.141516	0.0603788	-0.0253285	0.0432637	0.00356399	-0.00816362	0.00650335
CH146	0.00283628	-0.0435969	0.0270205	-0.153422	0.00273239	0.111686	0.0105906	-0.00821321	-0.0243327	-0.0555612
CH147	-0.0159226	-0.107235	-0.0686322	-0.062065	0.0277387	-0.0101104	0.0844497	0.0341273	0.0373666	-0.0356774
CH148	-0.195717	-0.0702391	-0.00532205	-0.0863381	0.0725434	-0.00734356	0.012384	0.0371076	0.0320095	0.0494326
CH149	-0.0284305	-0.0952135	0.0077915	-0.119813	-0.0240766	-0.0181521	-0.0515879	-0.0213314	0.0842166	-0.0346489
CH150	-0.0542282	-0.067521	-0.0153504	0.00248018	0.120978	0.0178761	0.0371392	-0.0676662	-0.0555999	0.0548383
CH152	-0.139051	-0.0853694	0.0589395	-0.109743	0.0590577	0.00796425	-0.00665198	0.0225734	-0.0560918	-0.0226261
CH153	0.142479	-0.106262	0.00365913	0.086503	0.062859	0.00614112	0.0946389	-0.00174014	0.0158831	0.0163124
CH154	-0.140214	-0.0377823	0.0578344	-0.15832	0.0279102	0.0345934	0.0331343	-0.0427067	-0.0406672	-0.0720152
CH155	0.175886	-0.0197554	-0.0123428	0.00583707	-0.0330124	0.00509845	0.098522	0.0137556	0.0257856	-0.0419954
CH156	-0.133157	-0.0398561	0.0363962	-0.151799	0.0632022	0.0779316	0.0418597	-0.0166616	0.0671249	-0.0594078
CH157	-0.0737508	-0.0717366	-0.0111422	-0.0126454	0.0641199	0.0149885	-0.0831288	-0.0903538	0.0769099	0.0281418
CH158	-0.0817625	-0.0723298	-0.00275135	-0.100264	0.0263995	0.0499218	-0.053204	-0.0269276	0.0440251	-0.0352861
CH159	-0.114662	-0.0920293	0.010007	-0.0297311	0.0707938	0.0331942	0.0959373	0.0166002	-0.0134633	-0.0700675
CH160	0.0988778	0.0899781	0.0220463	-0.0977517	-0.0360569	0.0195656	-0.00268805	-0.0181477	-0.0292238	0.0459186
CH162	0.220903	-0.131685	-0.0663778	-0.0159581	-0.00781471	-0.0384458	0.0386331	0.0299152	-0.000353381	-0.0143887
CH163	0.118323	-0.0240915	-0.0697973	-0.0370049	-0.0187588	-0.0604711	0.0629047	-0.00759421	-0.0519173	0.0104971
CH164	0.133142	-0.158767	-0.0362218	0.114348	0.0429483	-0.00686876	0.0173	-0.00222886	0.0371504	0.0164999
CH165	0.183388	-0.0961756	-0.0664296	0.000439096	-0.0644943	-0.100453	0.0138079	0.048472	-0.00763838	-0.000521851
CH166	0.114487	-0.0378389	0.0310227	0.0334125	0.00833071	0.079605	-0.0708603	-0.00538854	-0.0140611	0.00198551
CH167	-0.0343535	-0.111881	-0.0165599	-0.0913213	0.0387751	0.0289339	0.0142096	-0.037895	0.0032588	-0.057749
CH168	-0.0176313	0.140399	-0.18999	0.0181705	0.0683105	0.0172618	-0.0370867	-0.0282839	-0.0374617	-0.0241634
CH169	-0.157614	-0.0139397	-0.0238236	0.0230192	-0.0718157	-0.0236882	-0.0460837	-0.0183009	0.0661061	0.0516175
CH170	0.141468	-0.0525915	-0.024002	-0.0431436	-0.0925768	0.0770413	-0.0846874	0.040231	-0.00359041	-0.0179459
CH171	0.0432967	-0.111619	0.00648053	0.0920717	0.0926124	0.0668667	0.0295158	-0.0262608	-0.0540052	0.0462543
CH172	0.102656	-0.139702	-0.0039918	0.10603	0.0592706	0.0666068	-0.0177248	-0.0158015	-0.0196373	0.0659434
CH173	0.0883048	-0.0753003	0.00885645	0.104185	0.0880039	0.00956036	0.042826	-0.0930962	0.0446386	0.0568975
CH174	0.152542	-0.12781	-0.0383274	0.055832	-0.00300609	0.00275265	0.10245	0.0147844	0.00470299	0.0288465
CH175	0.15784	-0.0926872	-0.0222679	0.129824	0.0502432	0.056827	0.04059	-0.012994	-0.0301846	8.84566e-05
CH176	0.0896324	-0.120389	-0.00694381	0.0672615	0.098365	0.033168	-0.00255988	0.0144866	-0.0553885	-0.0405638
CH177	-0.139133	0.00856583	-0.0166838	0.02219	-0.0871561	0.0155166	0.0346188	-0.0117841	-0.0004501	-0.00828959
CH179	-0.00123949	0.0514291	0.156468	0.0428678	0.0122157	-0.12099	-0.0384025	0.0111952	-0.119131	-0.0169267
CH180	0.153638	-0.110084	-0.0642524	0.0543127	0.0347609	0.00734738	0.0528331	-0.0355068	-0.0207475	0.00268098
CH181	0.133465	-0.0974679	-0.0682703	-0.029287	-0.0213652	-0.0987057	0.00214811	-0.0142813	0.052095	-0.0552773
CH182	0.0359094	-0.140285	0.0457946	0.10829	0.0388491	0.131988	0.0052704	-0.0267884	-0.0639254	0.0403289
CH183	0.204095	-0.0143325	-0.0486031	-0.0383962	-0.0251605	-0.0649896	0.0487296	-0.00459708	-0.00443001	-0.00176034
CH184	0.0922421	-0.071398	-0.00339935	-0.0460087	0.0643082	0.0405132	0.121407	-0.0534497	-0.0330307	-0.0323294
CH185	0.11531	-0.122119	0.0264531	0.0985903	0.0461801	0.0735376	0.00284603	-0.0547573	-0.0653213	-0.00207889
CH186	0.085254	-0.101943	0.0142247	0.094158	0.0090499	0.131207	-0.0221515	0.00963693	-0.00104183	0.0177711
CH187	0.118917	-0.113545	0.0112098	0.0419101	-0.035465	0.0826901	-0.0902517	-0.015475	-0.0237798	0.0334738
CH188	0.162907	-0.0630057	-0.0140996	-0.0602368	-0.0964427	0.0512072	-0.082008	0.0483437	-0.0197864	-0.0204531
CH189	0.100732	-0.150695	0.0242159	0.129246	0.0312705	0.106275	-0.0279401	-0.0109951	-0.0617433	0.0116073
CH190	0.11874	-0.145139	-0.0390887	0.113811	0.0523895	0.00995184	0.0603845	-0.0696322	-0.0365584	0.0166706
CH191	0.117314	-0.146583	-0.0403182	0.115221	0.0502582	0.009245	0.0623907	-0.0655091	-0.03661	0.0204861
CH192	0.123491	-0.131298	-0.0172798	0.0633186	0.0172137	0.057197	-0.0278645	-0.00744408	0.020805	0.0351206
CH193	0.135335	-0.11591	0.0213555	0.000158278	-0.00198893	0.079045	-0.0353295	-0.0173555	-0.0439109	0.0518747
CH194	0.123426	-0.145736	-0.00479904	0.065458	0.0340799	0.0745034	-0.00761832	-0.0288386	0.00926994	0.0312604
CH195	0.125833	-0.123152	-0.00236726	0.0706202	0.0426642	0.0209513	0.0927262	0.00932001	0.0068998	0.0205835
CH196	0.111495	0.1116	0.0762767	-0.0243308	0.00664337	0.0151814	-0.0162016	0.00745828	0.026366	0.0229301
CH197	0.151392	0.126893	0.129355	0.0122057	0.0357209	0.00896038	0.0320212	-0.0116236	0.0384163	0.0108964
CH198	0.016605	0.124328	-0.106132	0.0129138	0.0674544	0.00495787	-0.0104131	0.00817665	-0.0244446	-0.00089891
CH199	0.0697593	0.0879835	-0.0747205	-0.107595	-0.0290243	-0.00784025	0.0435801	0.00432041	0.0141415	0.0700856
CH200	0.165518	0.138876	0.133364	-0.00865072	0.0543977	0.0526102	0.0225034	0.00125225	0.0374209	0.00683741
CH201	0.109447	-0.0952761	0.0163872	0.0373936	0.00303531	0.0646506	-0.0570742	0.0106496	-0.052774	0.0341569
CH202	0.0526054	0.0316197	0.185675	-0.0175591	0.0233513	-0.0745251	-0.0749768	0.0276002	-0.104589	-0.0115018
CH203	0.0208781	0.0282496	0.112335	0.0169407	0.0347166	-0.108311	-0.0563719	-0.0144257	-0.0847013	0.0322253
CH204	-0.115418	0.0092518	0.0237592	-0.00805906	0.0357696	-0.0851102	0.0891294	0.0841599	-0.00267573	0.0407742
CH205	-0.0566595	-0.0117341	0.126028	0.0567195	-0.0293789	-0.0262711	-0.061653	0.062694	-0.0610168	0.047897
CH206	-0.021928	0.0362471	0.173384	0.00472126	0.0031005	-0.0651322	-0.0720602	0.0295277	-0.131533	-0.0171267
CH207	0.123231	0.120432	0.102883	-0.0062437	0.0477093	0.0206186	0.0372077	0.0102831	0.0420298	-0.0235873
CH208	0.116514	0.128501	0.130556	-0.0269967	0.0143396	0.0524674	0.0168016	0.0198522	0.0247028	-0.00500421
CH209	-0.277415	-0.087098	0.000793973	-0.145084	0.104983	0.0194931	-0.00865256	-0.0350739	0.00397466	-0.0285721
CH210	-0.128354	0.0605652	0.0290705	0.0840755	-0.098885	-0.0164728	-0.0518131	-0.0758064	0.0316315	0.0168385
CH211	0.0409389	0.11789	-0.00877846	0.0256048	0.00379749	-0.0126127	-0.0162316	0.0509407	0.0562767	0.0161507
CH212	-0.0945884	-0.0263557	0.0290869	-0.136033	0.0389802	0.109335	0.0371808	-0.0214171	-0.0303242	-0.0404749
CH213	-0.172112	-0.110914	0.0200308	0.0370285	0.05546	0.0392077	0.0214686	0.100016	-0.00120239	0.0271439
CH214	-0.10333	0.0686552	0.0288714	0.138818	-0.117323	0.0213636	0.0804334	-0.0598437	-0.0236802	-0.093876
CH215	-0.132042	-0.11115	-0.00124942	0.0787382	0.145201	-0.0443644	0.000412136	0.00641874	0.0515067	0.0301367
CH217	-0.111823	0.063413	-0.0192524	0.0779762	-0.121497	0.043736	-0.00674992	0.0102286	0.0175741	-0.00644772
CH218	-0.197698	-0.00748321	0.0213199	-0.0359193	-0.04392	0.00350482	0.0136529	0.000611034	-0.0514755	0.0288527
CH220	-0.212117	-0.03817	0.0230491	-0.109663	-0.0163207	0.00207712	0.0267188	0.0187006	-0.00383483	0.0604251
CH221	-0.0637592	0.0698913	-0.00605386	0.125831	-0.0190944	-0.0585928	0.0253686	-0.0566407	-0.0185057	0.0343247
CH222	0.000207708	0.127166	-0.144856	0.0115296	0.0794149	0.0294778	-0.0166771	-0.0011651	-0.0377142	-0.0192464
CH223	-0.197684	-0.0118671	-0.00446852	0.0310049	-0.0482167	0.00853796	-0.0413809	-0.0618086	0.0592724	0.0610615
CH224	-0.0268123	0.151166	-0.165514	-0.00675491	0.0640094	0.0185996	-0.0170108	-0.0050598	-0.0162707	-0.0322108
CH225	0.144642	-0.146842	-0.0793792	0.0116203	-0.0540835	-0.0938676	-0.00520042	0.0354354	-0.0120182	-0.00895917
CH226	-0.0343076	0.130407	-0.165362	0.0164722	0.0839038	0.0393423	-0.0203791	0.00267651	-0.0404108	-0.0179424
CH227	-0.102873	0.0615987	0.0936892	0.104106	-0.0702539	0.0227072	-0.0386852	-0.0756566	-0.0258936	0.0140673
CH228	-0.0940359	0.0584613	-0.0598315	0.109268	-0.0345984	-0.0069543	0.00218474	-0.0619465	-0.00819516	0.016812
CH229	-0.0187008	0.115613	-0.165233	0.0576983	0.0611643	0.0469275	-0.0317009	0.00233353	-0.0231239	-0.0157406
CH230	0.106436	-0.0231032	-0.0618124	-0.069672	-0.0504713	0.0127473	-0.0418149	-0.0278209	0.0220011	0.0291817
CH231	-0.138433	-0.0381413	0.0515816	-0.0563039	0.0306828	-0.119179	-0.00316298	-0.0812764	0.0192223	-0.0543878
CH232	-0.13851	-0.0394173	0.0514963	-0.0564316	0.0307784	-0.119033	-0.00340995	-0.0805735	0.0189104	-0.0533443
CH234	-0.0920108	-0.0647082	0.0418717	0.0780032	-0.0302632	0.0519316	-0.0306812	-0.0885732	0.0831448	-0.0896575
CH235	-0.0674583	0.0823304	-0.149988	0.0235314	0.0168428	0.0185608	-0.0151494	0.0593649	0.000572169	-0.0234013
CH239	-0.0706216	-0.0162247	-0.0283478	-0.178703	0.0750673	-0.0217877	0.0829396	-0.0818054	0.0330165	-0.0202955
CH241	-0.0563198	-0.0237009	0.0398957	-0.080477	0.0086329	0.100026	0.0436873	-0.0447067	-0.018667	-0.0542872
CH242	-0.156952	-0.0863798	0.00240044	-0.0627785	-0.00397708	0.00861586	-0.0056062	0.0318447	0.0224574	0.0203311
CH244	-0.026852	0.0926087	-0.149575	0.0103065	0.0455428	0.00127842	-0.00968907	0.0531501	-0.0377726	0.000991507
CH245	0.156014	-0.158895	-0.0581001	0.11335	0.0500221	0.0136614	0.0719388	-0.0438767	0.0248139	0.0270177
CH246	0.0862436	-0.124068	0.0170464	0.0318974	0.0631313	0.110772	-0.0244865	-0.00787372	-0.0201408	-0.0256337
CH247	0.0551903	-0.0840678	-0.0199833	-0.0183531	0.0379855	-0.0591144	0.0145602	-0.0413735	0.0475314	0.0112024
CH248	0.0488339	-0.111208	0.0255718	0.0652521	0.098313	0.0585574	0.0322638	-0.00965878	-0.0781746	-0.0387086
CH249	0.0949395	-0.100664	-0.0521349	-0.0157309	0.00883758	-0.0664661	0.0325724	0.0104898	-0.00549593	0.00502621
CH250	0.0355229	-0.0533878	-0.0347138	-0.0378437	-0.00194942	-0.0353595	0.0910441	-0.0288227	0.000564758	-0.0789011
CH251	-0.0505959	-0.111589	-0.0238927	-0.00126358	0.034708	0.0684087	-0.032333	-0.0891304	0.0194186	0.0429203
CH252	-0.0653533	-0.0536694	0.0152637	-0.116128	0.0402743	0.0461272	0.0185448	-0.0177605	0.0364058	0.0204501
CH253	-0.0840953	-0.130662	0.058558	-0.0231669	0.0380127	0.108598	0.000717425	0.00654273	0.000295378	-0.00821448
CH254	0.158084	-0.154578	-0.02457	-0.0157593	0.000624752	-0.0509654	-0.00734707	0.053516	0.00496321	-0.0327604
CH255	-0.14771	-0.137865	0.0563078	0.0387551	0.0160898	-0.0228409	-0.0633431	-0.00179765	0.0310417	0.00782234
CH256	0.00707003	-0.050468	-0.0177904	-0.0862523	0.0344945	-0.037648	0.0983476	-0.0178397	-0.00303017	-0.0125573
CH257	-0.145259	-0.0500453	0.0792182	-0.127393	0.0604328	-0.00678528	-0.0196573	-0.0702223	-0.0405158	-0.025343
CH258	0.0904033	0.0569614	-0.0473576	-0.0965371	0.000969019	0.00471367	0.00666956	-0.0422535	0.0174949	0.067697
CH259	0.00526097	0.112022	-0.131568	-0.0323135	0.0456662	-0.0145038	0.0126143	-0.0228805	0.0251541	0.0260293
CH260	0.114251	0.0983593	-0.0369993	-0.0563713	0.0254602	-0.00974104	0.0376471	-0.0595679	0.015932	0.0116538
CH261	-0.00569965	0.0954987	-0.131528	-0.0714161	0.0516494	-0.0137687	0.00979383	-0.0494641	0.0188558	0.0258071
CH262	0.00257434	0.0817301	-0.0922442	-0.045565	0.0139972	-0.0181262	0.0484094	-0.0132851	0.0191346	0.0660666
CH265	0.108995	0.132661	0.102686	-0.00165065	0.025059	0.0283516	0.0194437	0.0092148	0.0282275	-0.00692565
CH266	-0.0800405	0.0888804	0.0281847	0.141256	-0.108673	0.0385196	0.0720137	-0.0576893	-0.00742154	-0.100582
CH267	0.0768778	-0.0540045	-0.0507486	-0.0654687	0.0306267	-0.0469797	0.0449906	0.0272565	-0.0144813	-0.0254392
CH268	0.126846	0.127129	0.127169	0.00893019	0.0479689	0.000453123	0.0285811	0.000246357	0.0395004	-0.0144516
CH269	-0.00798899	-0.0711448	0.00131442	0.05294	0.023538	0.10803	-0.0271086	0.0396779	0.0885335	-0.000284185
CH270	0.0394657	-0.00400187	-0.0642582	-0.0620208	0.0220731	-0.0585925	0.0318633	0.0127976	-0.0352641	-0.0471294
CH271	-0.106549	-0.118293	0.00372055	-0.0301869	0.0484525	-0.038939	-0.0688048	-0.102847	0.054003	-0.012091
CH272	0.0954485	-0.0608322	-0.0208178	0.0778196	0.0203627	0.0409793	0.0476544	0.0261512	0.0101948	0.0126579
CH273	0.19488	-0.146006	-0.0715475	-0.0207817	-0.0161337	-0.0620553	0.00750793	0.0563052	-0.00335023	-0.0464424
CH274	0.124445	0.0961575	0.098393	0.0604069	0.0484244	-0.0418607	0.0184651	-0.0522419	0.0893789	0.0358063
CH275	-0.129865	-0.00871891	0.0480753	0.00650314	-0.010325	-0.0699501	-0.074266	0.0106547	0.0238979	0.00363334
CH276	0.0856545	0.103189	0.0594694	-0.0605964	0.00843718	0.0482021	-0.00795238	-0.000248561	0.0292497	0.00915408
CH277	-0.176992	-0.0260315	0.0171582	0.0338185	-0.0762401	-0.0345265	0.0332973	-0.0335702	0.0598053	0.0639186
CH278	-0.169763	0.00282706	-0.0547365	-0.0259657	0.0219331	0.0477151	-0.01717	0.0851998	0.0377984	0.0194148
CH279	-0.0832532	0.0799247	0.0158047	0.134029	-0.111292	0.0436689	0.0808061	-0.0686102	-0.00575172	-0.10499
CH280	0.0148813	0.0930984	-0.136178	-0.0196523	0.0340696	-0.0113634	-0.004253	-0.0233591	0.0343887	0.00109991
CH281	0.135633	-0.150232	-0.0565919	-0.00194674	-0.0507974	-0.0841698	-0.019406	0.0353223	-0.013206	0.00162741
CH283	0.153676	-0.0322713	0.0175314	-0.0623318	-0.0680365	0.0412355	-0.0147632	0.00746228	-0.0295698	0.03257
CH286	-0.0474431	-0.0952518	0.00581263	-0.111412	0.00966117	-0.0226135	-0.0430958	0.00130508	0.0974783	-0.0238955
CH287	0.14454	-0.0900354	-0.0618285	-0.0217857	-0.0336929	-0.0229957	0.054893	0.0260141	0.0188704	0.0366527
CH288	0.0902768	-0.109114	-0.0105958	0.0699315	0.0566061	0.0560969	0.0360707	0.00200978	0.00997099	-0.0394307
CH289	0.0322044	0.0239543	0.0951975	0.0187107	0.0451316	-0.00517127	0.0293211	0.0483899	-0.00202812	0.00377824
CH290	-0.178612	-0.0166595	0.0383673	0.00122733	-0.0415863	0.000967732	0.0201085	0.111467	-0.00866586	0.0383073
CH292	-0.162421	0.0067664	0.0317488	0.0188806	-0.0215008	-0.0343884	0.0716086	0.0878954	-0.0740693	-0.00973072
CH293	-0.175794	-0.0150842	-0.0156161	0.0284691	0.0311041	-0.032434	0.0910244	0.140129	-0.0487122	0.0561042
CH294	-0.0156544	-0.0213907	0.0658174	0.0582211	0.0104542	-0.0711413	-0.071301	0.0295666	-0.0784571	-0.0943144
CH295	0.0520017	0.0461245	0.159247	0.0333821	0.0555535	-0.11598	-0.034945	0.0227581	-0.120207	-0.0333262
CH296	0.00517394	0.107184	-0.164457	-0.0382327	0.0931772	-0.027636	-0.0201748	0.00529524	-0.0139322	0.00600661
CH297	0.026127	0.0999808	-0.0774228	-0.0673988	-0.00239518	0.00931406	-0.0194715	-0.0303872	0.00631859	0.0727741
CH299	-0.0849444	0.0548932	0.01603	0.0954539	-0.054577	-0.0884269	0.0254979	-0.0130925	-0.023621	-0.00928315
CH302	-0.0534447	0.00328259	0.138092	-0.0287692	0.00573161	-0.0914644	-0.103602	-0.0223521	0.0284665	-0.0416047
CH303	0.00196551	0.0323155	0.108158	0.0571692	0.0330273	-0.0439165	-0.045095	0.0201735	-0.00672774	-0.0728822
CH305	0.0135621	0.0393518	0.0593615	0.0651761	0.0547591	-0.0859551	-0.0623129	-0.0473391	0.0151794	-0.0325724
CH306	0.157105	0.141696	0.118836	-0.0056422	0.0453983	-0.00780788	0.0558676	0.0323305	0.0431906	0.00683306
CH307	-0.00712295	0.0551294	0.151335	0.0354609	0.014644	-0.116801	-0.0440039	0.0149546	-0.12387	-0.0018833
CH313	-0.0919938	-0.025424	-0.0420639	0.0622978	-0.0368133	-0.0588455	0.0409762	0.0593596	-0.00658434	0.0310264
CH314	-0.0948435	-0.0282739	-0.0434667	0.0661922	-0.0408937	-0.0603888	0.0406766	0.0590035	-0.0029632	0.0283712
CH315	-0.215097	-0.0200854	-0.0446618	0.0724191	0.027764	-0.0384194	0.0853461	-0.0102961	0.0442342	0.0999011
CH316	-0.173248	-0.00481127	-0.015119	-0.0758552	-0.0430232	-0.00354041	0.0274489	0.00683621	0.00945232	0.0680728
CH317	-0.174122	-0.0236351	0.0249297	-0.0896355	-0.0159023	-0.0193535	0.0212639	0.00203299	0.0199766	0.0482979
CH318	-0.19737	-0.0438409	0.00806022	-0.0537514	0.0393968	-0.0341509	0.00662316	0.091124	0.0526285	0.0689199
CH319	-0.165261	0.0322444	0.0262886	0.000394118	-0.0734613	0.03879	-0.0260933	-0.0133772	0.00482352	0.0109644
CH320	-0.120992	-0.0459798	0.0244196	0.0315303	-0.0144424	-0.0691086	-0.0768829	0.0284653	0.068878	-0.00786429
CH322	0.179543	-0.00418743	-0.0508302	-0.0424523	-0.0724776	-0.0566323	0.0933374	-0.0408223	0.0179395	0.0276999
CH324	-0.172449	-0.0261107	0.0281455	-0.0201953	-0.0715595	0.0513699	0.0301905	0.0465236	-0.0227498	0.0318126
CH325	-0.226804	-0.171978	0.0401844	-0.0169572	0.0414598	0.0153167	-0.0053534	-0.0324806	0.0193974	0.00248246
CH326	-0.0891078	-0.0113997	0.048845	0.00494909	0.101721	0.0344999	-0.0899353	0.0393637	-0.0722836	0.0708472
CH327	-0.0949972	0.0303386	-0.0455503	0.0526729	-0.0758891	0.0433902	-0.0472301	0.0380456	0.0353428	-0.0358329
CH328	-0.0900293	-0.00140889	0.0856444	-0.189898	0.00639595	0.00485714	0.017843	-0.0217661	-0.0453759	-0.0461048
CH329	0.0936447	0.108553	0.125639	-0.0354557	0.0429111	0.0450294	-0.006822	0.0426904	0.0971405	-0.0145877
CH330	-0.10373	0.0495568	0.0213747	0.0430909	-0.0361306	0.00784875	-0.0436873	-0.0279904	-0.031437	-0.00900784
CH331	-0.0910114	-0.0170947	0.00956611	0.10321	0.0297155	-0.0292915	-0.0685566	-0.023351	0.030621	0.0295009
CH332	-0.0324997	0.148774	-0.161472	0.0382863	0.0250112	0.0323873	-0.0456703	0.0245856	-0.0149615	-0.0534916
CH333	-0.0601421	0.10416	-0.136913	0.00481341	0.0368719	0.0301733	-0.0292329	0.0255423	-0.0409139	-0.0129773
CH334	-0.293632	-0.0708835	0.0125463	-0.146691	0.0448475	0.0122446	0.00406859	-0.0563324	-0.0349867	-0.0382593
CH337	-0.081158	0.0877436	0.0259204	0.139834	-0.117273	0.0329206	0.0755499	-0.0666047	-0.00752906	-0.106365
CH338	0.0389665	-0.0239783	0.0995227	0.109812	0.110997	-0.0340505	-0.0243188	-0.0461268	0.0368252	0.0235877
CH339	0.133381	0.116329	0.103706	0.00154001	0.0408182	0.0164038	0.0220995	0.00815673	0.0382806	-0.00693881
CH341	0.08523	0.122252	0.0847743	-0.0423263	-0.00201114	0.0502704	-0.0077651	0.020559	0.0162988	0.035719
CH342	0.072407	0.0839584	-0.0194077	-0.0737091	-0.00403021	0.0373799	0.0096502	0.0245182	0.00522311	0.024947
CH343	0.0363554	0.0856454	-0.0836733	-0.0541147	-0.0215591	0.0189579	-0.022292	-0.0270162	0.0176627	0.0574896
CH344	-0.00884035	0.111209	-0.114733	-0.0727672	0.0467996	-0.0185929	-0.000958137	0.00816159	0.00797329	-0.00429772
CH345	0.0283799	0.0936655	-0.126446	-0.0284531	0.0634975	-0.0348238	-0.0320047	-0.0210912	-0.0244812	0.00332291
CH346	0.0896838	0.128711	0.0461312	-0.0329894	0.0412143	0.0574097	0.0233947	0.013937	0.0389552	-0.0104824
CH347	0.0105247	0.131835	-0.122774	-0.0116135	0.0337607	0.0285742	0.00173615	0.0188848	-0.0193879	-0.0147007
CH349	-0.0219219	0.11761	-0.171165	0.0481986	0.0482911	0.0404504	-0.0249319	0.0212526	-0.00268771	0.00593589
CH350	0.0474354	0.143707	-0.0896114	0.0142571	0.0298641	0.00891157	-0.0295471	0.04066	-0.0318017	-0.0358649
CH351	0.00962447	0.100828	-0.11371	-0.0153167	0.00554905	-0.0312629	-0.00306169	-0.0462262	0.0598376	0.000871795
CH353	0.0432981	0.146983	-0.0870908	-0.024292	0.00764249	0.0285106	-0.0400717	0.0267961	-0.0231124	0.0220963
CH354	-0.00595216	0.102654	-0.125957	0.00161104	0.0554743	0.0184862	0.00591361	0.00884114	-0.00809341	-0.0169705
CH355	-0.00953428	0.0915445	-0.136761	-0.00323839	0.0695549	0.0179434	0.00879316	-0.0216759	-0.026066	0.00641213
CH356	-0.192901	0.0302195	0.0511332	0.0139594	-0.071533	0.0402985	0.00328541	-0.00597229	-0.0327912	0.0426054
CH357	-0.176992	-0.0260315	0.0171582	0.0338185	-0.0762401	-0.0345265	0.0332973	-0.0335702	0.0598053	0.0639186
CH358	0.122666	0.120878	0.137086	-0.00750266	-0.0124246	0.0016187	0.0637952	0.0476075	0.0622863	0.0169386
CH359	-0.104629	0.0683895	0.0103855	0.0573086	-0.114348	0.0403746	-0.0339673	-0.0253375	0.00686639	-0.0463611
CH360	-0.121429	0.0261288	-0.0263032	0.132261	-0.0575974	0.0210953	0.022138	-0.0191395	0.0012012	-0.0275984
CH361	0.0407898	0.118331	-0.0109759	0.0242554	0.00567804	-0.0142767	-0.0191955	0.0542192	0.0543059	0.0135257
CH362	-0.200976	-0.00193108	0.0153475	0.0224358	-0.00562539	0.00500254	0.0408056	0.128943	-0.0134581	0.0577019
CH363	0.132449	-0.150644	-0.0761144	0.0334247	-0.0830349	-0.0958091	0.00491002	0.0528042	0.013752	0.0016311
CH364	-0.0347497	0.0264121	-0.0472815	0.0786895	0.0608221	-0.0142177	-0.0535904	0.0466564	-0.0293112	-0.0810486
CH365	-0.293632	-0.0708835	0.0125463	-0.146691	0.0448475	0.0122446	0.00406859	-0.0563324	-0.0349867	-0.0382593
CH366	-0.117425	0.0346721	-0.0512401	0.0721069	-0.097727	-0.01331	-0.0250419	-0.0288037	0.0355565	0.022411
CH367	-0.122001	0.0290428	-0.0547999	0.0865461	-0.0516721	0.0542037	-0.03658	0.00376005	0.0127846	0.0132531
CH368	-0.211865	-0.0188087	0.00713302	-0.083598	-0.0355532	0.00173029	0.0372715	-0.0395725	-0.00766246	0.0557001
CH369	-0.196124	-0.0176104	0.00264264	-0.0405003	-0.0910127	0.0768197	0.0442443	0.0309393	-0.0363425	0.046203
CH370	0.0945392	0.121277	0.135621	-0.0148536	0.0193972	0.0426248	0.0299185	0.0291988	0.0755696	0.00276292
CH371	-0.293632	-0.0708835	0.0125463	-0.146691	0.0448475	0.0122446	0.00406859	-0.0563324	-0.0349867	-0.0382593
CH372	-0.11586	0.0400124	0.0816955	0.0963354	-0.0942153	0.0116234	-0.0218083	-0.0248208	-0.00788222	0.00227152
CH373	-0.0497913	0.112969	-0.130004	0.0692166	0.0464069	-0.00156255	-0.0304992	0.0550779	-0.00643033	-0.0384224
CH374	-0.191446	-0.020674	0.00635915	-0.0458318	-0.090707	-0.00890044	0.0361341	-0.00313971	0.0447954	0.0464757
CH375	-0.150553	0.0102723	-0.0299881	0.0810781	-0.0476671	0.0196267	0.0463772	-0.0651302	-0.0235608	0.0276087
CH376	-0.116583	0.0454144	-0.0166655	0.0469336	-0.0603991	-0.0383086	0.0388416	-0.0275552	0.00950457	-0.0108641
CH377	-0.0347379	-0.00651159	0.0671696	0.0434914	-0.0127599	-0.130375	-0.00600621	0.0633194	0.0130421	0.0240824
CH379	-0.0566816	-0.0432269	0.078029	0.0200501	0.00891922	-0.162087	-0.0550033	-0.00453842	0.0514015	-0.0453725
CH380	-0.10333	0.0686552	0.0288714	0.138818	-0.117323	0.0213636	0.0804334	-0.0598437	-0.0236802	-0.093876
CH381	-0.135769	-0.0175112	0.0484747	0.0146297	0.0236839	-0.0222213	0.0465728	0.127197	-0.0401605	0.0660349
CH382	0.0532083	0.0512483	0.153806	0.0356231	0.0461719	-0.111856	-0.0227896	0.0200012	-0.106584	-0.0221363
CH383	-0.0469945	-0.027535	0.0877581	0.0893052	0.0736619	-0.0713678	-0.0501212	0.0422668	-0.00586009	-0.0707253
CH384	-0.214228	-0.0205061	-0.0330751	-0.0149106	-0.090438	0.0124377	0.052155	-0.0297614	0.0604106	0.0044681
CH385	-0.293545	-0.0707433	0.0123586	-0.146708	0.0448027	0.01235	0.00423587	-0.0563671	-0.034889	-0.038402
CH386	-0.110044	-0.020106	-0.0066047	0.114827	0.0277238	-0.119999	-0.0592329	0.0225776	0.0267905	-0.0117997
CH387	0.0937172	0.127312	0.1164	-0.0242014	0.0282343	-0.0154249	0.0357593	0.0265333	0.0549117	-0.0356444
CH388	0.122435	0.12773	0.142061	-0.0293027	0.018367	0.0319021	-0.00398656	0.0466021	0.0460915	0.00296955
CH389	0.118386	0.131643	0.122323	-0.00485667	-0.0120957	0.00652786	0.0659246	0.0228166	0.0553839	0.00711681
CH390	0.0798929	-0.0286965	0.0459166	0.0394006	0.0316815	0.0834829	-0.0942348	0.0178293	-0.0387996	-0.0347051
CH391	0.00440237	-0.0930803	0.000674585	0.0181458	0.0277848	0.0579159	-0.0895221	0.000115429	0.0776255	0.0305426
CH392	-0.176441	0.0128438	0.0517451	-0.0109564	-0.0332417	-0.0292086	0.106335	0.104193	-0.074964	0.01007
CH393	-0.102439	-0.0354877	0.00502068	0.0318204	-0.027262	-0.100681	-0.0274542	0.00374141	0.0853578	-0.0314974
CH394	-0.172736	-0.0386119	-0.0131048	-0.0925811	0.058646	0.0365381	-0.00905881	0.0381443	-0.0881754	-0.056301
CH396	-0.0787537	0.0334602	-0.0330376	0.0764651	-0.0894219	-0.0049785	0.0193243	0.0154107	-0.017749	-0.0424908
CH397	0.103536	-0.0810823	-0.0844189	-0.00901377	-0.0391776	-0.0498271	0.0497733	0.00366195	0.0433222	0.0082736
CH398	-0.109688	0.0537245	0.0416127	0.102491	-0.123559	0.0800062	0.00166515	-0.050104	-0.0120627	-0.0523107
CH400	-0.0555442	0.0795085	-0.0250897	0.0987033	-0.106933	0.00829073	0.0731951	-0.0442469	0.0155706	-0.105186
CH401	0.109921	0.132871	0.136777	-0.0385368	0.0487003	0.0521577	0.00556073	0.0544542	0.0803859	0.0206498
CH402	0.106397	0.12066	0.109191	0.0178908	0.0114165	0.0410465	0.0145299	0.0367807	0.100644	0.00434001
CH403	0.0970161	0.143524	0.109782	-0.00961231	0.042915	-0.00566963	0.0326876	0.028814	0.0493432	-0.0302262
CH404	0.0938503	0.125907	0.138099	-0.00900109	0.0263693	0.0321701	0.0124014	0.00236958	0.0515777	0.0205039
CH405	-0.150461	0.0184977	0.0294527	0.0286322	-0.102334	0.0260654	0.0253593	0.0240428	-0.0620006	0.0321506
CH406	0.104096	-0.126571	5.30014e-07	-0.041482	-0.00429113	-0.00895142	-0.0513639	0.0542045	0.0110695	-0.00633259
CH407	-0.10208	0.00539452	-0.00672971	0.0656896	-0.00778665	-0.140365	0.00333031	0.00349359	0.00393581	0.0236445
CH408	-0.174206	-0.0204844	0.0320893	-0.0692247	-0.0225147	-0.0457383	0.0121748	0.0197359	0.0398148	0.0308311
CH409	-0.0712442	-0.0362531	0.0241526	0.0156577	0.030659	-0.142425	-0.000695121	-0.0249903	0.0663923	-0.0404822
CH410	-0.16551	-0.0195476	0.0142729	-0.0925757	-0.0349758	-0.00548959	0.0277203	0.0126216	0.0282886	0.0790172
CH411	-0.16551	-0.0195476	0.0142729	-0.0925757	-0.0349758	-0.00548959	0.0277203	0.0126216	0.0282886	0.0790172
CH412	0.0655414	-0.0139538	0.0234167	-0.0617051	-0.0319046	-0.00371138	0.0573956	-0.0516088	-0.0879137	0.00262647
CH413	0.0447907	-0.0926951	0.0413905	0.10981	0.110955	0.0537182	0.066819	0.00932812	-0.05439	0.00672035
CH414	0.0655414	-0.0139538	0.0234167	-0.0617051	-0.0319046	-0.00371138	0.0573956	-0.0516088	-0.0879137	0.00262647
CH415	-0.16383	0.0208693	-0.0137696	0.0705326	-0.0799697	0.0374705	-0.0354574	-0.0522347	-0.0116057	0.0273376
CH417	-0.149309	0.0209182	0.0037539	0.00557505	-0.0159995	0.0597805	-0.00531103	0.0420831	-0.00255631	0.0394449
CH419	-0.19566	-0.107171	0.0378131	-0.122797	0.0679273	-0.0265421	-0.0548194	-0.0215556	-0.0121412	-0.0724267
CH420	-0.182011	-0.0192473	-0.0316507	0.0278188	0.0173215	-0.0253322	0.0948505	0.154037	-0.0276018	0.0708034
CH421	-0.166169	0.0204381	0.0530936	-0.0394139	0.00340676	0.0248575	0.0439937	0.133686	-0.0124722	0.0583676
CH422	-0.121465	0.064145	0.0329547	0.0969606	-0.119377	0.0275148	-0.0154147	-0.0950225	-0.00128936	-0.0278976
CH423	-0.117425	0.0346721	-0.0512401	0.0721069	-0.097727	-0.01331	-0.0250419	-0.0288037	0.0355565	0.022411
CH424	-0.108691	0.00812166	-0.0410823	0.034498	-0.0683631	0.0379094	-0.0463325	0.0469213	0.0726945	-0.0396073
CH425	-0.232467	-0.0473505	0.0155194	-0.0939714	-0.0208147	-0.0102898	0.0454717	-0.00355877	0.0378404	0.0566571
CH426	-0.178398	0.00248485	0.00233373	0.0226038	-0.0308441	0.047125	-0.016883	-0.00145062	-0.00614064	0.0588394
CH427	-0.0674355	-0.039025	0.061042	0.0464486	0.0483044	-0.142259	-0.0445707	0.0148201	0.0227537	-0.0152368
CH428	-0.105016	-0.0316866	0.00500946	0.0540351	0.0185037	-0.11449	-0.0487538	-0.00216546	0.0626374	-0.0282049
CH429	0.0985908	0.102515	0.117158	-0.00715635	0.0320695	0.0173943	0.0152577	0.0592425	0.0757929	-0.0162851
CH431	-0.107239	0.0715636	-0.00979553	0.0682249	-0.119799	0.0346111	-0.00679598	0.0104015	0.0112517	-0.00986931
CH432	-0.132749	0.0619835	-0.00179109	0.0771562	-0.0961947	0.038655	-0.0364259	-0.0239918	0.00177274	-0.000781584
CH433	-0.130183	0.0306474	-0.0281651	0.000894884	0.0187569	-0.0885281	0.0546503	-0.0177221	-0.0381025	-0.0106258
CH435	-0.0385079	0.0382176	0.0045857	0.114377	0.00264475	0.0295507	-0.0156043	0.0518624	0.047992	-0.0543485
CH436	-0.128375	0.0315302	-0.018669	0.0157852	-0.0643335	-0.0294422	0.0039882	-0.0280688	-0.00877104	-0.0539285
CH438	-0.129684	0.00690729	0.0198249	0.0390885	-0.0678535	0.0822567	-0.0158382	-0.0137888	-0.0379019	0.0490402
CH439	-0.0850754	0.0732399	0.0138958	0.10207	-0.0878079	-0.0124459	0.047798	-0.00925077	-0.00646853	-0.053108
CH440	-0.126113	0.0110724	-0.00938783	0.0912893	-0.0086581	-0.0966569	0.0102526	-0.0967732	0.0608855	-0.0151178
CH441	-0.178848	-0.00995949	0.0169548	0.0105867	-0.0758137	-0.0194551	0.0126383	-0.0172855	0.0292401	0.0275702
CH443	-0.213696	-0.0207324	-0.0315635	0.0713504	0.0244009	-0.0470904	0.0867849	-0.00650482	0.0426328	0.0985224
CH445	-0.0835452	0.0259641	-0.0266731	0.0772275	-0.0249865	-0.0511856	0.000849453	-0.0614971	0.0240877	-0.0312342
CH446	-0.120499	0.0575458	0.0259475	0.010815	-0.0617372	0.0188419	-0.00350037	-0.0479276	-0.0616388	-0.0455262
CH447	-0.247199	-0.0707383	0.0570356	-0.108837	0.0339996	-0.00566306	0.0127039	-0.0496541	-0.0194712	-0.0614009
CH451	-0.159669	-0.0633874	0.0387359	0.051702	0.0434726	0.0253738	-0.0399551	0.110854	0.0237376	0.0619174
CH452	-0.0560773	0.0279742	-0.00613328	0.101479	-0.0471543	-0.0323845	0.0383619	0.0508138	-0.0323087	-0.0691023
CH453	-0.0761918	0.0297346	0.00926603	-0.0397213	0.0208483	0.0175099	-0.0501172	0.0488164	-0.018511	0.0166167
CH454	-0.143855	-0.00479493	0.0257969	0.0464837	-0.0342046	0.0392362	-0.0281131	-0.000366332	0.00194169	0.0457504
CH455	-0.0894835	-0.0169869	0.141144	-0.0125662	0.0366277	-0.0425371	-0.0235992	-0.0130004	-0.0952787	-0.00706999
CH456	-0.0916284	0.060624	0.0318403	0.115807	-0.0519088	-0.0298321	0.00518846	0.0446609	-0.0147822	-0.0394132
CH457	-0.142651	-0.00934888	0.0078064	0.0163608	0.033068	-0.0501416	0.0360081	0.106237	-0.0332839	0.0706836
CH458	-0.022611	0.122685	-0.173172	0.00295543	0.0928426	0.041218	-0.0318133	-0.00857669	-0.00518165	-0.0405081
CH459	-0.00444402	0.12364	-0.130092	0.0316336	0.044166	0.0651949	-0.0449811	0.00344197	-0.03368	-0.0164638
CH460	0.0452387	0.130528	-0.0592619	-0.0218841	0.00348351	0.0499474	-0.00823641	-0.00638818	0.00201785	0.0170875
CH461	-0.0203598	0.11503	-0.169506	0.0250605	0.0752978	0.0186607	-0.0270369	0.00531355	-0.00397884	-0.0201192
CH462	-0.0421054	0.127399	-0.185547	-0.00316994	0.0805771	0.0310002	-0.022587	-0.000373776	-0.0260254	-0.0100817
CH463	-0.0343919	0.130076	-0.181854	-0.00436639	0.0978874	0.0200509	-0.0441197	0.000637167	-0.0473812	-0.036038
CH464	-0.0437624	0.132726	-0.1854	-0.00831333	0.0540923	-0.00815102	-0.0411184	-0.00894234	-0.0123414	-0.0448749
CH465	-0.019257	0.13705	-0.182828	0.0104644	0.0883487	0.0221301	-0.0310052	-0.00331232	-0.0276275	-0.0294707
CH466	-0.014394	0.123411	-0.136508	0.0168595	0.0474199	-0.0250165	-0.0124182	0.0489994	-0.0298674	0.00343998
CH467	0.00281818	0.081185	-0.127592	-0.0422107	0.0458486	-0.0352824	-0.0148734	-0.0155648	0.0476026	0.05137
CH468	-0.00468624	0.14795	-0.161882	-0.027392	0.0432923	-0.0105881	0.00122568	0.000192108	-0.0347684	-0.00646157
CH469	-0.0130432	0.119431	-0.164153	0.0259172	0.0677662	0.0309504	-0.0176354	0.0267998	-0.0238364	-0.00614521
CH470	-0.18266	0.0163086	-0.0849286	0.0125097	-0.0121675	-0.0407949	0.085539	-0.00135155	0.024031	0.0267645
CH471	-0.201554	-0.0300875	-0.0157307	-0.0233163	-0.0693377	-0.0114696	0.0104903	-0.0301765	0.0478024	0.0560898
CH472	-0.195849	-0.0372989	-0.00278578	-0.0530918	-0.0468466	-0.00392693	0.0168012	0.0352638	0.0236807	0.0842279
CH473	-0.0288866	-0.036403	0.0827278	0.0311144	0.00749552	0.00964899	-0.073736	0.0573249	-0.0155223	-0.0554313
CH475	-0.0209439	0.13769	-0.14835	0.00544204	0.0381006	0.0112816	-0.02703	0.0436077	-0.021386	-0.0183935
CH476	-0.0535646	-0.0593796	0.0305862	-0.115746	0.0425885	0.0952632	0.0368993	-0.00393352	-0.0204838	-0.0175286
CH477	-0.0190723	0.0272242	0.174379	-0.00966359	0.0017789	-0.0752445	-0.0718514	0.0269687	-0.103478	-0.0180304
CH478	-0.15204	-0.0119584	0.026906	0.0510668	-0.0514521	-0.00590883	-0.0403477	-0.0403895	0.055725	0.0285904
CH479	-0.00857878	0.152716	-0.174465	0.0122048	0.0553358	0.0351932	-0.0108503	-0.00123862	-0.0104486	-0.015891
CH480	-0.079155	0.051522	-0.0456662	0.0746412	-0.0855623	-0.0186519	0.0257508	-0.00451489	0.00151463	-0.0392213
CH481	-0.115243	0.0490402	-0.0924849	-0.0168696	0.0134135	0.0035431	-0.074103	0.00888866	0.00177622	0.0290685
CH482	-0.0466548	0.0678763	-0.0550358	0.0470832	-0.0133515	0.0686983	-0.0699431	0.0368316	0.0451793	0.0396091
CH483	-0.176441	0.0128438	0.0517451	-0.0109564	-0.0332417	-0.0292086	0.106335	0.104193	-0.074964	0.01007
CH484	0.0985278	0.0979213	0.0674803	0.0319349	0.0331973	-0.0542615	-0.0367934	-0.119782	-0.0758438	0.0824638
CH485	0.109729	0.121847	0.157962	-0.0411618	0.0162428	0.0411859	0.00759412	0.0462012	0.0641694	-0.0256816
CH486	-0.0701856	0.0527944	-0.031889	0.096372	-0.0229113	-0.0142351	-0.0150835	0.0770204	0.0242663	-0.00971087
CH487	-0.156673	0.0104192	0.0276097	0.0334888	-0.0686165	-0.0124921	0.0742031	0.0327274	-0.0646318	0.0283249
CH488	0.135766	-0.184026	-0.0514884	0.117909	0.069326	-0.000608151	0.0388339	-0.0355318	-0.00163259	-0.000916031
CH489	-0.106878	0.0617917	-0.0125735	0.0857791	-0.105407	0.0578481	0.00443063	0.0109206	0.0249925	-0.00150988
CH490	-0.124337	0.021225	-0.0158417	0.0747206	-0.0581179	0.030349	0.00270083	-0.0734864	-0.0334774	-0.017447
CH491	-0.0888654	-0.0113877	0.0486685	0.00510544	0.10172	0.0346551	-0.089725	0.0394137	-0.0720826	0.0707438
CH492	-0.174928	0.0127858	0.0137099	-0.0456622	-0.102109	0.0442704	0.0154547	0.0143787	-0.00439115	0.0129784
CH494	-0.0368134	0.0502463	-0.0792663	0.092986	0.0236391	0.00918257	-0.00678176	0.000454727	0.0348062	-0.0316779
CH495	-0.0729431	0.069797	-0.023121	-0.00201588	0.0155722	0.00751131	-0.084359	0.0740791	-0.0310344	-0.043905
CH496	-0.0441821	0.142825	-0.169283	0.0173799	0.0617019	0.00356623	0.000616076	0.00668208	0.00219504	0.00160463
CH497	-0.0242081	0.133853	-0.180534	0.0287183	0.0649426	0.0435859	-0.0273072	0.00326906	-0.0334467	-0.0459877
CH498	-0.172087	0.035147	0.0586735	0.072775	-0.075478	0.0819617	0.010132	-0.0568449	-0.0411648	0.0345052
CH500	-0.110005	0.0599595	-0.0605492	-0.00730253	-0.0103641	0.0114974	0.0761035	0.0204169	-0.0528562	0.0049206
CH501	-0.081158	0.0877436	0.0259204	0.139834	-0.117273	0.0329206	0.0755499	-0.0666047	-0.00752906	-0.106365
CH502	-0.0956879	0.0158272	-0.031738	0.0189898	0.0682249	-0.0227534	-0.097609	0.0313553	0.12762	0.033986
CH503	-0.135485	0.0190561	-0.0834012	-0.0068889	-0.0501712	0.027407	-0.051803	-0.000780699	0.0348088	0.0181087
CH504	-0.0446537	-0.0209074	-0.032953	-0.176681	0.0646795	0.00235733	0.0949525	-0.0601531	-0.00489297	-0.0256717
CH505	-0.149309	0.0209182	0.0037539	0.00557505	-0.0159995	0.0597805	-0.00531103	0.0420831	-0.00255631	0.0394449
CH506	0.0539378	-0.151085	0.0122399	0.188494	0.119859	0.0472385	0.0210994	-0.00904039	-0.0121398	-0.0493301
CH511	0.186225	-0.0221983	-0.0410962	-0.0377796	-0.044638	-0.0376846	0.0287399	0.0211789	-0.00190654	-0.051801
CH514	0.160812	-0.0683226	0.00939905	-0.0708729	-0.0697411	0.0300731	-0.0263879	0.0120232	-0.0103833	0.0225003
CH519	0.109593	0.0587243	-0.0148773	-0.0549977	-0.0103422	0.0174307	-0.0286722	0.0276098	-0.041298	0.00876411
CH520	0.0910684	0.0818771	-0.00357416	-0.0570307	-0.0129905	-0.0287785	0.00868235	0.019648	-0.0360157	-0.030319
CH522	-0.234092	-0.151051	-0.00229548	-0.0541388	0.0805999	0.0267497	-0.0101851	-0.0181569	0.0360913	0.0168346
CH524	0.0992718	0.104382	0.0536957	-0.000371038	0.015327	-0.0783971	-0.0392119	-0.0965479	-0.0849191	0.111983
CH525	-0.149412	-0.0939093	0.0580773	-0.111575	0.0433731	0.0439009	-0.0104072	-0.027231	-0.0653629	-0.0618713
CH526	0.029691	-0.188675	-0.0323066	0.00990027	0.0107986	-0.0525686	0.0286998	0.0550938	0.114031	-0.0592712
