# Supplementary material for: Association Mapping Reveals Novel Genetic Loci Contributing to Flooding Tolerance during Germination in Indica Rice
Source: Front Plant Sci. 2017 Apr 25;8:678. doi: 10.3389/fpls.2017.00678 (PMC5404183; doi:10.3389/fpls.2017.00678)
Supplement: Supplementary file 4 [file Table_3.XLSX]

## Sheet: Table S3
Table S3: List of hapolotypes and corresponding accession ID
Haplotype	Accession ID
Hap.1	CH007
Hap.1	CH073
Hap.1	CH520
Hap.2	CH002
Hap.2	CH008
Hap.2	CH117
Hap.2	CH123
Hap.2	CH152
Hap.2	CH177
Hap.2	CH241
Hap.2	CH253
Hap.2	CH266
Hap.2	CH299
Hap.2	CH337
Hap.2	CH338
Hap.2	CH349
Hap.2	CH357
Hap.2	CH359
Hap.2	CH360
Hap.2	CH391
Hap.2	CH452
Hap.2	CH456
Hap.2	CH468
Hap.2	CH479
Hap.2	CH481
Hap.2	CH482
Hap.2	CH498
Hap.2	CH501
Hap.2	CH503
Hap.3	CH017
Hap.3	CH041
Hap.3	CH200
Hap.3	CH260
Hap.3	CH351
Hap.3	CH524
Hap.4	CH057
Hap.4	CH060
Hap.5	CH030
Hap.5	CH062
Hap.6	CH072
Hap.6	CH181
Hap.7	CH075
Hap.8	CH146
Hap.8	CH188
Hap.9	CH083
Hap.9	CH162
Hap.9	CH192
Hap.9	CH270
Hap.9	CH511
Hap.10	CH414
Hap.11	CH381
